# Supplementary material for: Data-Driven AI Approach for Optimizing Processes and Predicting Mechanical Properties of Boron Nitride Nanoplatelet-Reinforced PLA Nanocomposites
Source: Polymers (Basel). 2026 Jan 9;18(2):185. doi: 10.3390/polym18020185 (PMC12845918; doi:10.3390/polym18020185)
Supplement: Supplementary file 1 [file polymers-18-00185-s001.zip]

Archive with 1 entries (1 files):
- polymers-4017726-supplementary.pdf
